# Supplementary material for: Greater genetic diversity is needed in human pluripotent stem cell models
Source: Nat Commun. 2022 Nov 26;13:7301. doi: 10.1038/s41467-022-34940-z (PMC9701202; doi:10.1038/s41467-022-34940-z)
Supplement: Supplementary file 2 — Source Data [file 41467_2022_34940_MOESM2_ESM.xlsx]

## Sheet: 1b
2021 GWAS Monitor	Percentage
European	95.76
Asian	2.9
Other or Mixed	0.62
African, Afro Caribbean, African American	0.42
Hispanic or Latin American	0.3
Total %	100
TOPMED	Percentage
European	41
African	31
Hispanic or Latin American	15
Asian	9
Other or Mixed	4
Total %	100
All Of Us	Percentage
European	48.3315
African	21.2927
Hispanic or Latin American	17.1921
Asian	2.98822
Other or Mixed	9.54387
Unknown	0.651616
Total %	100

## Sheet: 1d
Counts	NIH hESCs	iPSCORE	HipSci	WiCell	CIRM			CIRM (personal communication)	Count	EUR	AFR	LAT	AS	O	U	HipSci (website)	Count	EUR	AFR	LAT	AS	O	U	WiCell (iPSCs only from website)	Count	EUR	AFR	LAT	AS	O	U	IPSCORE (Supplementary)	Count
European	133	147	414	892	1836			Australian	3	y						British	2	y						Caucasian	688	y						African American	4
African	0	4	8	217	110			Caucasian	1708	y						Bulgarian (White)	1	y						Caucasian > European	200	y						Asian	30
Hispanic or Latin American	0	15	0	40	117			Caucasian	11	y						Cauc	4	y						Caucasian > European Asian > Indian	1	y						European	147
Asian	2	36	28	146	248			White	108	y						Cauc (Bulgarian)	1	y						Caucasian > Nordic	3	y						Hispanic	15
Other or Mixed	8	20	4	55	441			White	2	y						Cauc- Australia	1	y						African American	213		y					Indian	6
Unknown	0	0	100	86	88			White (non-hispanic)	3	y						Caucasian	94	y						African American > Nigerian	2		y					Middle Eastern	2
Total Count	143	222	554	1436	2840			White British	1	y						Dutch	1	y						African American, Asian	1		y					Multiple	18
								African American	1		y					German	2	y						African American, Latino	1		y					Total	222
								African American	91		y					German (White)	1	y						Latino	23			y
Percentage	NIH hESCs	iPSCORE	HipSci	WiCell	CIRM			African American	1		y					Greek	1	y						Latino > North American	4			y
European	93.007	66.2162	74.7292	62.117	64.6479			African-American	3		y					Italy	2	y						Latino > South American	13			y
African	0	1.8018	1.44404	15.1114	3.87324			Black	14		y					Usa	1	y						Asian	87				y
Hispanic or Latin American	0	6.75676	0	2.78552	4.11972			Hispanic	9			y				White	26	y						Asian > Chinese	8				y
Asian	1.3986	16.2162	5.05415	10.1671	8.73239			Hispanic/Latino	103			y				White - Other	7	y						Asian > Chinese, Caucasian	3				y
Other or Mixed	5.59441	9.00901	0.722022	3.83008	15.5282			Latin	1			y				White - White British	234	y						Asian > Filipino	34				y
Unknown	0	0	18.0505	5.98886	3.09859			Latino	1			y				White - White Other	1	y						Asian > Indian	7				y
Total %	100	100	100	100	100			Latino/Hispanic	3			y				White British	26	y						Asian > Irani	1				y
								"Asian, Other"	18				y			White Caucasian	2	y						Asian > Iraqi	1				y
								Asian	150				y			White French	1	y						Asian > Japanese	2				y
								Asiatic Indian	12				y			White Irish	1	y						Asian > Japanese, Caucasian	2				y
								Chinese	28				y			Czech	2	y						Asian > Japanese, Caucasian > European	1				y
								East Indian	6				y			Czech Roma	1	y						Arab	12					y
								Filipino	20				y			Portuguese	2	y						Asian, Caucasian	5					y
								Japanese	7				y			African	1		y					Asian, Latino	2					y
								Korean	4				y			African/Moroccan	2		y					Caucasian, Latino	29					y
								Taiwanese	2				y			Afro-Carribean	2		y					Caucasian, Latino > North American	1					y
								Vietnamese	1				y			Black, Any Other Black Background	1		y					Caucasian, Latino > North American, Native American	1					y
								American Indian	3					y		Black/Black British	1		y					Caucasian, Native American	2					y
								Caucasian/Hispanic	3					y		Sudanese	1		y					Latino, Native American	2					y
								Caucasian/Native Hawaian	1					y		Afghan	1				y			Pacific Islander	1					y
								Hispanic / American Indian	2					y		Any Other Asian Background - Seychellwa/Srilankan	3				y			NA	70						y
								More than one race	34					y		Asian	9				y			None Reported	7						y
								Other	389					y		Asian - Indian	1				y			Unknown	9						y
								Pacific Islander	9					y		Asian /Asian British- Indian	1				y			Total	1436
								NA	74						y	Asian Or Asian British Bangladeshi	1				y
								Not Reported	4						y	British Asian - Bangladeshi	1				y
								Unknown	10						y	British Asian - Indian	1				y
								Total	2840							Caucasian/Chinese	1				y
																Chinese/Caucasian	1				y
																Indian	2				y
																Pakistan	1				y
																Pakistani	3				y
																S Asian	1				y
																South Asian	1				y
																Bahraini	1					y
																Middle East	1					y
																Mixed(English/Cuban)	1					y
																Morocan	1					y
																NA	100						y
																Total	554

## Sheet: 1e
National Stem Cell Bank of Korea (ESCs and iPSCs)	Counts	Percentage
Unknown	1	6.66667
Korean	14	93.3333
TOTAL	15	100
RIKEN BRC (unaffected control iPSCs)	Counts	Percentage
Unknown	3	25
Asian	2	16.6667
African/American	1	8.33333
Caucasian	1	8.33333
Japanese	5	41.6667
TOTAL	12	100
CiRA Foundation (HLA-homozygous iPSCs)	Counts	Percentage
Japanese	7	100
TOTAL	7	100
REPROCELL (iPSCs)	Counts	Percentage
Caucasian	2	22.2222
Hispanic	1	11.1111
Asian-Indian	5	55.5556
Filipino	1	11.1111
TOTAL	9	100

## Sheet: 1f
hPSCReg	Counts	Percentage of Total	Percentage of Reported Entries (n=1667)		hPSCReg (personal communication)	number_of_cell_lines	EUR	AFR	LAT	AS	O	U
European	1221	31.4286	73.2454		British	4	y
African	52	1.33848	3.11938		Bulgarian (White)	1	y
Hispanic or Latin American	18	0.46332	1.07978		Canadian	9	y
Asian	343	8.82883	20.5759		Cauc	4	y
Other or Mixed	33	0.849421	1.9796		Cauc (Bulgarian)	1	y
Unknown	2218	57.0914	0		Cauc- Australia	1	y
Total	3885	100	100		Caucasia	1	y
					Caucasia, German	7	y
					caucasian	612	y
					caucasian / european	18	y
					Caucasian, 22	2	y
					Caucasian, German	9	y
					Caucasian, Jewish	1	y
					Caucasian, Poland	2	y
					Caucasian, White	8	y
					Caucasian-Sardinian	6	y
					Caucasian.	1	y
					Caucasian/ Italian	2	y
					Caucasian/White	5	y
					Caucasic	1	y
					caucasien	1	y
					Caucasienne	2	y
					caucassian	1	y
					Central European	2	y
					Czech	3	y
					Dutch	3	y
					European	13	y
					European (German)	4	y
					european descent	3	y
					German	6	y
					German (White)	1	y
					Italian	2	y
					Non Hispanic White	1	y
					non-Hispanic White	3	y
					North-west European	3	y
					Portuguese	2	y
					Russians	1	y
					Self-declared race = White<br>Ancestry = 78.2% European; 21.8% South Asian	1	y
					White	71	y
					White - Other	12	y
					White - White British	347	y
					White - White Other	1	y
					white Belgian	5	y
					White British	33	y
					White Caucasian	3	y
					White Irish	1	y
					White; Ashkenazi Jewish	1	y
					african	14		y
					african american	2		y
					African/Moroccan	1		y
					Afro-Carribean	2		y
					Black	5		y
					Black or African-American	24		y
					Black/Black British	2		y
					Morocan	2		y
					hispanic	4			y
					Hispanic, Chilean	4			y
					Hispanic/Latino, Dominican Republic	2			y
					White Latino	1			y
					White-Hispanic	7			y
					Han nationality	1				y
					Asian (Chinese Han)	1				y
					Han Chinese	1				y
					Afghan	1				y
					Asian	107				y
					Asian (China)	2				y
					Asian - Indian	1				y
					Asian Chinese	14				y
					Asian Indian	2				y
					Asian Or Asian British Bangladeshi	2				y
					Bangali	1				y
					British Asian - Bangladeshi	3				y
					British Asian - Indian	2				y
					Caucasian/Chinese	2				y
					China	2				y
					chinese	11				y
					Chinese (49days)	1				y
					chinese han	33				y
					Chinese Li	6				y
					Chinese-Han	1				y
					Chinese/Caucasian	2				y
					Chineseï¼ˆ6 years oldï¼‰	1				y
					East Asian (Taiwanese)	3				y
					From Chinese Han family	1				y
					Han	41				y
					Han Chinese	10				y
					Han nationality	11				y
					Han-chinese	1				y
					Indian	15				y
					Indian (35 years old)	1				y
					Japanese	8				y
					Keio university	1				y
					Korean	19				y
					Pakistan	1				y
					Pakistani	6				y
					S Asian	2				y
					South Asian	1				y
					South Korea	1				y
					Southeast Asian	2				y
					Spaniard Caucasian	6				y
					Thai	13				y
					the Han Chinese	1				y
					The hui nationality	1				y
					Taiwanese	1				y
					American Indian/Alaska Native	1					y
					Any Other Asian Background - Seychellwa/Srilankan	6					y
					Arab Muslim	2					y
					Ashkenazi Jew	2					y
					Bahraini	1					y
					Bedouin	5					y
					European/North African	1					y
					Jewish	4					y
					Jewish Ashkenazi	2					y
					Middle East	1					y
					Mixed(English/Cuban)	1					y
					persian	2					y
					Saudi	2					y
					Yemenite Jew	1					y
					Yemenite Jews	2					y
					Usa	2						y
					no information	2124						y
					N/A	67						y
					unknown	18						y
					unknown as anonymised	1						y
					Undefined entry	6						y
					Total	3885
					yes	2	Undefined entry
					Human	4	Undefined entry
